# Supplementary material for: Three dimensional evaluation of cerebrovascular density and branching in chronic traumatic encephalopathy
Source: Acta Neuropathol Commun. 2023 Jul 25;11:123. doi: 10.1186/s40478-023-01612-y (PMC10369801; doi:10.1186/s40478-023-01612-y)
Supplement: Supplementary file 2 — Additional file 2. Full data set of clinical, neuropathological, and measured vascular data. [file 40478_2023_1612_MOESM2_ESM.xlsx]

## Sheet: Sheet1
case	stage	Severity	cte	age_death	atherosclerosis	arteriolosclerosis	CAA	infarct	microinfarct	AT8_area_sulcus	exposure_totyears	hypertension	gmcrest_fractionvolume	gmsulcus_fractionvolume	wmcrest_fractionvolume	wmsulcus_fractionvolume	gmcrest_branchdensity	gmsulcus_branchdensity	wmcrest_branchdensity	wmsulcus_branchdensity	fraction volume ratio GM	branch density ratio GM	logat8
1	4	2	1	64	0	0	1	0	0	190104	2	0	0.086	0.1035	0.0387	0.0253	1.2e-05	1.52e-05	4.85e-06	3.19e-06	1.2	1.27	5.28
2	4	2	1	77	0	1	1	0	0	13745.5	13		0.0739	0.102	0.0268	0.0308	8.35e-06	1.48e-05	2.29e-06	2.25e-06	1.38	1.77	4.14
3	4	2	1	82	2	2	0	0	0	50455.5	14	0	0.0703	0.0727	0.0479	0.0402	1.01e-05	1.26e-05	4.87e-06	2.71e-06	1.03	1.25	4.7
4	4	2	1	80	2	2	1	0	0	24926.2	18	1	0.0813	0.0555	0.0314	0.0248	1.16e-05	1.74e-05	5.6e-06	3.38e-06	0.68	1.49	4.4
5	4	2	1	58		2	0	0	0		16		0.0474	0.0563			8.34e-06	1.34e-05			1.19	1.6
6	4	2	1	52	0	2	0	0	0	77718.5	41		0.081	0.0635	0.0201	0.0259	8.11e-06	9.54e-06	1.2e-06	2.25e-06	0.78	1.18	4.89
7	4	2	1	63	0	2	0	0	0		13		0.0685	0.0624			8.61e-06	9.56e-06			0.91	1.11
8	3	2	1	79	0	1	0	0	0	18906.7	19	0	0.0686	0.075	0.039	0.0285	1.03e-05	1.11e-05	4e-06	2.71e-06	1.09	1.08	4.28
9	3	2	1	69	0		1	0	0	39231	17		0.0668	0.0837	0.0335	0.0231	1.02e-05	1.34e-05	2.52e-06	2.22e-06	1.25	1.31	4.59
10	3	2	1	64	0		0	0	0	6553.7	13	1	0.0791	0.0785	0.0442	0.034	1.03e-05	1.14e-05	2.5e-06	2.38e-06	0.99	1.11	3.82
11	3	2	1	41		2	0	0	0	135156	16		0.0618	0.0764	0.0341	0.0224	8.69e-06	1.18e-05	4.75e-06	2.18e-06	1.24	1.36	5.13
12	3	2	1	89+	1		2	0	0	6947.07	11	1	0.0421	0.058	0.0309	0.028	5.86e-06	1.02e-05	1.85e-06	1.7e-06	1.38	1.74	3.84
13	3	2	1	77	0		2	0	0	17418.3	14	0	0.0548	0.0684	0.0436	0.0319	8.42e-06	1.08e-05	3.55e-06	2.66e-06	1.25	1.28	4.24
14	2	1	1	56	0		2	0	0	10372	8		0.0703	0.0727	0.0479	0.0402	1.01e-05	1.25e-05	4.87e-06	2.71e-06	1.03	1.23	4.02
15	2	1	1	87	0	0	0	0	0	3852.08	12		0.0753	0.0844	0.0247	0.0233	9.14e-06	1.14e-05	2.71e-06	3.28e-06	1.12	1.25	3.59
16	2	1	1	59	1	1	0	0	0		21		0.0672	0.0799			6.85e-06	7.25e-06			1.19	1.06
17	2	1	1	66	0	0	0	0	0	1529.16	6	1	0.0448	0.0527	0.0236	0.0167	8.76e-06	1.07e-05	2.06e-06	1.7e-06	1.18	1.22	3.18
18	2	1	1	84	1	2	0	0	0	1511.14	17	1	0.0638	0.0728	0.0429	0.0379	1.1e-05	1.43e-05	4.49e-06	4.11e-06	1.14	1.3	3.18
19	2	1	1	64	0	2	0	0	0	2763.29	8	1	0.0471	0.0558	0.0069	0.0289	2.35e-05	1.43e-05	2.52e-06	2.4e-06	1.18	0.61	3.44
20	1	1	1	31	0	1	0	0	0		19		0.0578	0.0757			7.03e-06	8.67e-06			1.31	1.23
21	1	1	1	78	0	3	1	0	0	2031.71	8	1	0.0762	0.0707	0.0342	0.0251	1.06e-05	9.79e-06	3.87e-06	3.19e-06	0.93	0.92	3.31
22	1	1	1	57	0	2	0	0	0	550.86	7	0	0.0362	0.0541	0.0138	0.0252	9.27e-06	1.14e-05	2.75e-06	3.81e-06	1.49	1.23	2.74
23	1	1	1	35	0	0	0	0	0	549.9	13	0	0.0299	0.0458	0.0027	0.0254	7.94e-06	1.16e-05	5.48e-07	4.96e-06	1.53	1.46	2.74
24	1	1	1	36	0	0	0	0		123.6	28	0	0.045	0.0711	0.023	0.0349	9.1e-06	1.24e-05	2.1e-06	1.82e-06	1.58	1.36	2.09
25	1	1	1	71	0	2	0	0	0	21301.6	20	1	0.0719	0.0581	0.0367	0.0316	9.39e-06	9.77e-06	3.69e-06	3.16e-06	0.81	1.04	4.33
26	0	0	0	46	0	0	0	0	0	243.13	4		0.0725	0.0697	0.0414	0.0317	1.24e-05	1.16e-05	2.6e-06	2.91e-06	0.96	0.94	2.39
27	0	0	0	62	1	2	0	0	0	445.6	11	1	0.0464	0.0428	0.0266	0.0191	9.02e-06	8.26e-06	3.55e-06	3.03e-06	0.92	0.92	2.65
28	0	0	0	54	0	2	0	0	0	345.11	11		0.0582	0.0568	0.0244	0.0214	9.19e-06	1.02e-05	2.29e-06	3.05e-06	0.98	1.11	2.54
29	0	0	0	48	0	1	0	0	0	258.07	17	0	0.0472	0.0463	0.0154	0.0165	1.33e-05	1.03e-05	3.39e-06	2.87e-06	0.98	0.78	2.41
30	0	0	0	60	0	0	0	0	0	418.12	13	1	0.066	0.0569	0.0289	0.027	1.79e-05	1.18e-05	2.25e-06	5.64e-06	0.86	0.66	2.62
31	0	0	0	59	0		2	0	0	1778	12	1		0.0697		0.0385		9.35e-06		3.15e-06			3.25
32	0	0	0	86	1	2	0	0	0	429.59			0.0732	0.0518			8.42e-06	9.45e-06			0.71	1.12	2.63
33	0	0	0	61	0	3	0				0		0.0563	0.0564	0.0262	0.0264	7.29e-06	6.81e-06	2.52e-06	2.23e-06	1	0.93
34	0	0	0	61	0	1	1				0		0.0537	0.0851	0.0282	0.0248	9.05e-06	8.78e-06	3.68e-06	2.69e-06	1.58	0.97
35	0	0	0	74	0	1	1				0		0.0741	0.0694	0.0293	0.025	9.97e-06	9.83e-06	3.22e-06	2.48e-06	0.94	0.99
36	0	0	0	64	0	1	0			241.16	0		0.0726	0.0794			8.9e-06	9.97e-06			1.09	1.12	2.38
37	0	0	0	68	0	2	0				0		0.0558	0.0528	0.0248	0.0176	5.98e-06	7.07e-06	2.96e-06	2.45e-06	0.95	1.18
38	0	0	0	75	0	1	0				0		0.0606	0.0499			8.99e-06	9.22e-06			0.82	1.03
39	0	0	0	59	0	1	0				0		0.0788	0.0559			8.8e-06	9.6e-06			0.71	1.09
40	0	0	0	71	2	1	0				0		0.0687	0.0747	0.0273	0.032	8.27e-06	1.01e-05	1.91e-06	3.01e-06	1.09	1.22
41	0	0	0	59	0	0	0				0		0.0461	0.0545	0.0245	0.0174	6.27e-06	8.33e-06	2.37e-06	1.67e-06	1.18	1.33
